# Supplementary material for: Macrophages Cytokine Spp1 Increases Growth of Prostate Intraepithelial Neoplasia to Promote Prostate Tumor Progression
Source: Int J Mol Sci. 2022 Apr 12;23(8):4247. doi: 10.3390/ijms23084247 (PMC9027984; doi:10.3390/ijms23084247)
Supplement: Supplementary file 1 [file ijms-23-04247-s001.zip]

Archive with 1 entries (1 files):
- ijms-1663672-supplementary.pdf
